# Supplementary material for: Universal food security program and nutritional intake: Evidence from the hunger prone KBK districts in Odisha
Source: Food Policy. 2016 Aug;63:73–86. doi: 10.1016/j.foodpol.2016.07.003 (PMC5009630; doi:10.1016/j.foodpol.2016.07.003)
Supplement: Supplementary data 1 [file mmc1.xlsx]

## Sheet: KBK@Time- DID
		Macronutrient						Calorie Sources																	Nutrient Intake to RDA
	Calorie		Protein		Fat			Cereals		Non-Cereals		Pulses		Milk		Eggs, Fish & Meat		Veg and Fruits		Edible Oil		Others			Calorie		Protein		Fat
KBK districts Dummy		-0.02		0.00		0.03			-0.26***		-0.00		-0.36***		0.48***		0.44***		-0.36***		-0.26***		0.13**			-2.32		0.46		5.26
		(0.03)		(0.03)		(0.04)			(0.07)		(0.04)		(0.09)		(0.17)		(0.11)		(0.05)		(0.06)		(0.06)			(2.00)		(2.46)		(4.25)
2011-12 Round Dummy	0.01	0.02**	0.02**	0.02**	0.29***	0.21***		0.01	0.02	0.17***	0.11***	0.37***	0.34***	0.73***	0.25***	0.21***	0.20***	-0.09***	-0.13***	0.42***	0.34***	0.16***	0.10***		-2.28***	-0.41	-2.57***	-1.40*	20.96***	12.13***
	(0.01)	(0.01)	(0.01)	(0.01)	(0.01)	(0.01)		(0.02)	(0.02)	(0.01)	(0.01)	(0.03)	(0.03)	(0.05)	(0.05)	(0.03)	(0.03)	(0.02)	(0.02)	(0.02)	(0.02)	(0.02)	(0.02)		(0.58)	(0.59)	(0.74)	(0.73)	(1.37)	(1.26)
KBK*2011-12	0.08***	0.07***	0.08***	0.07***	0.10***	0.11***		0.21***	0.17***	0.18***	0.20***	0.47***	0.42***	-0.07	0.04	0.30***	0.27***	0.34***	0.33***	0.28***	0.27***	0.10**	0.11***		5.56***	4.94***	6.49***	6.37***	-3.19	1.43
	(0.02)	(0.02)	(0.02)	(0.02)	(0.03)	(0.02)		(0.04)	(0.04)	(0.03)	(0.02)	(0.06)	(0.05)	(0.13)	(0.10)	(0.07)	(0.06)	(0.04)	(0.03)	(0.04)	(0.04)	(0.05)	(0.04)		(1.41)	(1.22)	(1.79)	(1.49)	(3.30)	(2.58)
MPCE Decile Classes (0-10 percentile= Base Category)
10-20		0.16***		0.17***		0.25***			0.11***		0.27***		0.37***		0.09		0.29***		0.23***		0.26***		0.27***			8.99***		9.98***		7.20***
		(0.02)		(0.02)		(0.02)			(0.04)		(0.02)		(0.05)		(0.10)		(0.06)		(0.03)		(0.04)		(0.04)			(1.16)		(1.43)		(2.46)
20-30		0.21***		0.23***		0.34***			0.14***		0.40***		0.58***		0.26***		0.56***		0.30***		0.35***		0.49***			12.56***		13.81***		10.33***
		(0.02)		(0.02)		(0.02)			(0.04)		(0.02)		(0.05)		(0.10)		(0.06)		(0.03)		(0.04)		(0.04)			(1.18)		(1.45)		(2.51)
30-40		0.27***		0.29***		0.46***			0.17***		0.53***		0.76***		0.57***		0.66***		0.38***		0.47***		0.61***			17.03***		18.88***		16.38***
		(0.02)		(0.02)		(0.02)			(0.04)		(0.02)		(0.05)		(0.10)		(0.06)		(0.03)		(0.04)		(0.04)			(1.17)		(1.44)		(2.49)
40-50		0.33***		0.35***		0.57***			0.09**		0.66***		0.82***		0.62***		0.81***		0.42***		0.46***		0.77***			21.47***		24.55***		21.92***
		(0.02)		(0.02)		(0.02)			(0.04)		(0.02)		(0.05)		(0.10)		(0.06)		(0.03)		(0.04)		(0.04)			(1.16)		(1.42)		(2.45)
50-60		0.35***		0.38***		0.61***			0.15***		0.72***		0.89***		0.82***		0.91***		0.49***		0.51***		0.89***			24.39***		28.38***		24.20***
		(0.02)		(0.02)		(0.02)			(0.04)		(0.02)		(0.05)		(0.10)		(0.06)		(0.03)		(0.04)		(0.04)			(1.16)		(1.42)		(2.46)
60-70		0.41***		0.45***		0.72***			0.22***		0.85***		1.08***		1.00***		1.13***		0.61***		0.64***		1.01***			27.71***		32.54***		30.54***
		(0.02)		(0.02)		(0.02)			(0.04)		(0.02)		(0.05)		(0.10)		(0.06)		(0.03)		(0.04)		(0.04)			(1.19)		(1.46)		(2.52)
70-80		0.45***		0.50***		0.80***			0.24***		0.93***		1.15***		1.20***		1.28***		0.67***		0.68***		1.11***			30.36***		36.15***		35.71***
		(0.02)		(0.02)		(0.02)			(0.04)		(0.02)		(0.05)		(0.10)		(0.06)		(0.03)		(0.04)		(0.04)			(1.18)		(1.45)		(2.50)
80-90		0.51***		0.56***		0.96***			0.22***		1.09***		1.26***		1.85***		1.28***		0.71***		0.75***		1.33***			36.77***		44.82***		52.13***
		(0.02)		(0.02)		(0.02)			(0.04)		(0.02)		(0.05)		(0.10)		(0.06)		(0.03)		(0.04)		(0.04)			(1.19)		(1.45)		(2.51)
Top		0.64***		0.72***		1.23***			0.23***		1.38***		1.53***		2.35***		1.63***		0.89***		0.92***		1.73***			49.36***		61.89***		85.14***
		(0.02)		(0.02)		(0.02)			(0.04)		(0.02)		(0.06)		(0.11)		(0.07)		(0.03)		(0.04)		(0.04)			(1.25)		(1.53)		(2.65)
Social Groups (STs= Base Category)
SCs		-0.00		-0.00		0.04**			0.10***		0.02		0.20***		0.14**		0.10**		0.12***		0.11***		-0.02			-1.06		-0.74		0.87
		(0.01)		(0.01)		(0.01)			(0.03)		(0.01)		(0.03)		(0.07)		(0.04)		(0.02)		(0.03)		(0.02)			(0.78)		(0.96)		(1.65)
OBCs		-0.01		-0.01		0.07***			0.05**		0.06***		0.23***		0.37***		-0.07*		0.10***		0.12***		0.03			-1.86***		-1.55*		5.02***
		(0.01)		(0.01)		(0.01)			(0.02)		(0.01)		(0.03)		(0.06)		(0.04)		(0.02)		(0.02)		(0.02)			(0.72)		(0.88)		(1.53)
Others		-0.02*		-0.01		0.10***			0.01		0.08***		0.30***		0.57***		-0.27***		0.14***		0.15***		0.02			-2.60***		-2.19**		6.99***
		(0.01)		(0.01)		(0.02)			(0.03)		(0.02)		(0.04)		(0.07)		(0.05)		(0.02)		(0.03)		(0.03)			(0.86)		(1.05)		(1.82)
Religion (Hinduism = Base Category)
Islam		-0.07**		-0.01		-0.06			0.04		-0.10**		-0.08		-0.20		0.55***		-0.07		0.10		-0.07			0.65		6.92**		-1.62
		(0.03)		(0.03)		(0.05)			(0.08)		(0.05)		(0.11)		(0.21)		(0.14)		(0.07)		(0.08)		(0.08)			(2.55)		(3.13)		(5.40)
Christianity		-0.01		0.01		0.06*			-0.12**		0.03		-0.04		-0.11		0.05		-0.19***		-0.07		-0.01			-0.13		1.34		2.79
		(0.02)		(0.02)		(0.03)			(0.05)		(0.03)		(0.07)		(0.14)		(0.09)		(0.05)		(0.05)		(0.05)			(1.68)		(2.06)		(3.56)
Others		0.23		0.36**		0.30			0.49		0.22		0.75		-0.23		1.72**		0.30		0.57		0.00			22.36*		44.59***		20.51
		(0.17)		(0.17)		(0.25)			(0.42)		(0.24)		(0.57)		(1.09)		(0.69)		(0.35)		(0.42)		(0.39)			(12.98)		(15.93)		(27.53)
Household Size		-0.01***		-0.00**		-0.02***			0.02***		-0.03***		0.03***		0.12***		0.03***		-0.03***		-0.01***		-0.03***			0.13		0.33**		-1.81***
		(0.00)		(0.00)		(0.00)			(0.00)		(0.00)		(0.01)		(0.01)		(0.01)		(0.00)		(0.00)		(0.00)			(0.13)		(0.16)		(0.27)
Housheold Type [Self-Employed in Agriculture = 0]
Self-employed in non-agriculture		-0.02*		-0.02**		-0.01			0.02		-0.02		-0.07**		-0.21***		0.08**		0.03		0.07***		0.02			-1.56**		-1.95**		-0.81
		(0.01)		(0.01)		(0.01)			(0.02)		(0.01)		(0.03)		(0.06)		(0.04)		(0.02)		(0.02)		(0.02)			(0.73)		(0.89)		(1.54)
Others		-0.01		-0.02**		-0.02			-0.04		-0.02		-0.16***		-0.26***		0.01		-0.01		0.02		0.01			-0.63		-1.28		-0.58
		(0.01)		(0.01)		(0.01)			(0.02)		(0.01)		(0.03)		(0.06)		(0.04)		(0.02)		(0.02)		(0.02)			(0.72)		(0.89)		(1.54)
Asset Index		-0.02***		-0.01**		0.02***			-0.01		0.00		-0.02**		0.26***		0.02		-0.00		0.02*		-0.02***			-1.55***		-0.65*		2.17***
		(0.00)		(0.00)		(0.01)			(0.01)		(0.01)		(0.01)		(0.02)		(0.01)		(0.01)		(0.01)		(0.01)			(0.28)		(0.34)		(0.59)
Landsize Class [Base category = 0-0.01 hectares]
0.01-0.40 hectare		0.04***		0.04***		-0.00			0.24***		-0.04***		0.15***		0.05		0.08**		0.13***		0.15***		-0.07***			2.29***		2.22***		0.32
		(0.01)		(0.01)		(0.01)			(0.02)		(0.01)		(0.03)		(0.06)		(0.04)		(0.02)		(0.02)		(0.02)			(0.69)		(0.85)		(1.47)
0.41-1.00 hectare		0.03***		0.04***		-0.01			0.22***		-0.03**		0.13***		0.02		0.14***		0.14***		0.14***		-0.07***			1.18		1.08		-1.04
		(0.01)		(0.01)		(0.01)			(0.03)		(0.01)		(0.03)		(0.07)		(0.04)		(0.02)		(0.02)		(0.02)			(0.77)		(0.95)		(1.64)
1.01-2.00 hectare		0.04***		0.05***		0.02			0.20***		0.00		0.19***		0.07		0.17***		0.15***		0.16***		-0.05*			2.11**		1.96*		1.66
		(0.01)		(0.01)		(0.02)			(0.03)		(0.02)		(0.04)		(0.08)		(0.05)		(0.03)		(0.03)		(0.03)			(0.96)		(1.18)		(2.03)
2.01-4.00 hectare		0.05***		0.06***		0.05*			0.22***		0.01		0.19***		0.10		0.16**		0.17***		0.15***		-0.05			2.86**		2.35		6.11**
		(0.02)		(0.02)		(0.02)			(0.04)		(0.02)		(0.06)		(0.11)		(0.07)		(0.03)		(0.04)		(0.04)			(1.25)		(1.53)		(2.64)
4.01-10.00 hectare		0.06**		0.07***		0.12***			0.20***		0.12***		0.31***		0.36**		0.32***		0.23***		0.27***		0.05			4.45**		5.23**		6.34
		(0.02)		(0.03)		(0.04)			(0.06)		(0.03)		(0.08)		(0.16)		(0.10)		(0.05)		(0.06)		(0.06)			(1.89)		(2.31)		(4.00)
> 10 hectare		0.03		0.02		0.11			0.14		0.09		0.12		0.05		0.27		0.23**		0.30**		-0.04			1.95		-0.03		6.07
		(0.05)		(0.05)		(0.07)			(0.13)		(0.07)		(0.17)		(0.33)		(0.21)		(0.11)		(0.13)		(0.12)			(3.90)		(4.78)		(8.26)
Share of children < 6 yrs		-0.00***		-0.00***		-0.00**			-0.00***		-0.00*		-0.00		0.00***		0.00		-0.00*		-0.00		0.00			0.13***		0.24***		0.09***
		(0.00)		(0.00)		(0.00)			(0.00)		(0.00)		(0.00)		(0.00)		(0.00)		(0.00)		(0.00)		(0.00)			(0.01)		(0.01)		(0.02)
Share of children 7-14 yrs		-0.00***		-0.00***		-0.00			-0.01***		0.00		-0.00***		0.00		-0.00		-0.00***		-0.00***		0.00***			0.05***		0.16***		-0.20***
		(0.00)		(0.00)		(0.00)			(0.00)		(0.00)		(0.00)		(0.00)		(0.00)		(0.00)		(0.00)		(0.00)			(0.01)		(0.02)		(0.03)
Gender of the household head [Male==0]
Female		-0.02		-0.02**		0.04***			-0.05*		0.04***		-0.02		0.04		-0.28***		0.06***		0.07***		-0.01			6.10***		3.23***		11.46***
		(0.01)		(0.01)		(0.02)			(0.03)		(0.01)		(0.04)		(0.07)		(0.04)		(0.02)		(0.03)		(0.02)			(0.81)		(0.99)		(1.71)
Education of the Household Head [ > Primary/ No education = 0]
Upto Primary		-0.02**		-0.02*		0.04**			-0.01		0.02		0.07*		0.27***		0.04		-0.01		0.06**		-0.01			-1.62*		-1.15		2.40
		(0.01)		(0.01)		(0.02)			(0.03)		(0.02)		(0.04)		(0.07)		(0.04)		(0.02)		(0.03)		(0.03)			(0.84)		(1.02)		(1.77)
Upto Middle		-0.04***		-0.03***		0.03			-0.01		-0.02		-0.03		0.39***		-0.06		-0.03		0.03		-0.06**			-2.98***		-3.25***		2.51
		(0.01)		(0.01)		(0.02)			(0.03)		(0.02)		(0.04)		(0.07)		(0.05)		(0.02)		(0.03)		(0.03)			(0.87)		(1.06)		(1.83)
Upto Secondary		-0.07***		-0.06***		-0.02			-0.08**		-0.03		-0.09*		0.50***		-0.17***		-0.09***		-0.09**		-0.02			-3.88***		-3.20**		2.37
		(0.02)		(0.02)		(0.02)			(0.04)		(0.02)		(0.05)		(0.10)		(0.06)		(0.03)		(0.04)		(0.04)			(1.20)		(1.47)		(2.54)
Above Secondary		-0.06***		-0.05***		0.03			-0.10***		-0.00		-0.06		0.48***		-0.14**		-0.05*		-0.03		-0.03			-2.13**		-1.20		8.30***
		(0.01)		(0.01)		(0.02)			(0.04)		(0.02)		(0.05)		(0.09)		(0.06)		(0.03)		(0.03)		(0.03)			(1.08)		(1.33)		(2.29)
Age of the Household Head		0.00***		0.00***		0.00***			0.00***		-0.00		0.00		0.00*		-0.00***		0.00***		0.00***		-0.00***			-0.10***		-0.17***		0.06
		(0.00)		(0.00)		(0.00)			(0.00)		(0.00)		(0.00)		(0.00)		(0.00)		(0.00)		(0.00)		(0.00)			(0.02)		(0.02)		(0.04)
Cooking Source [Clean = 0]
Dirty		0.01		-0.02		-0.08***			0.05		-0.05***		-0.06		-0.33***		-0.12**		-0.03		-0.05		0.01			-0.69		-3.48***		-16.59***
		(0.01)		(0.01)		(0.02)			(0.03)		(0.02)		(0.05)		(0.09)		(0.06)		(0.03)		(0.03)		(0.03)			(1.07)		(1.31)		(2.27)
Others		-0.05***		-0.10***		-0.12***			-0.62***		0.02		-0.69***		-0.45***		-0.51***		-0.53***		-0.60***		0.31***			-0.35		-4.44**		-13.39***
		(0.02)		(0.02)		(0.03)			(0.05)		(0.03)		(0.06)		(0.12)		(0.08)		(0.04)		(0.05)		(0.04)			(1.44)		(1.76)		(3.04)
Lighting Source [Electricity/Gas = 0]
Kerosene and Others		0.02***		0.03***		-0.03**			0.10***		-0.03***		-0.01		-0.20***		0.05		0.06***		0.01		-0.11***			1.45**		1.71**		-0.64
		(0.01)		(0.01)		(0.01)			(0.02)		(0.01)		(0.03)		(0.05)		(0.03)		(0.02)		(0.02)		(0.02)			(0.65)		(0.80)		(1.38)
Regular Salaried [Yes = 0]
No		0.01		0.00		-0.03**			-0.01		-0.04***		-0.09***		-0.18***		-0.08**		-0.01		-0.05**		-0.11***			1.70**		1.95**		-0.13
		(0.01)		(0.01)		(0.01)			(0.03)		(0.01)		(0.03)		(0.07)		(0.04)		(0.02)		(0.02)		(0.02)			(0.77)		(0.95)		(1.64)
Districts		Yes	Yes	Yes	Yes	Yes		Yes	Yes	Yes	Yes	Yes	Yes	Yes	Yes	Yes	Yes	Yes	Yes	Yes	Yes	Yes	Yes		Yes	Yes	Yes	Yes	Yes	Yes
Constant	7.60***	7.15***	3.85***	3.36***	2.83***	2.22***		7.28***	6.66***	5.98***	5.38***	3.73***	2.77***	1.67***	-0.17	2.22***	1.00***	4.67***	3.90***	4.35***	3.71***	4.46***	4.03***		90.45***	59.00***	100.86***	63.56***	69.74***	49.60***
	(0.00)	(0.03)	(0.01)	(0.03)	(0.01)	(0.05)		(0.01)	(0.08)	(0.01)	(0.05)	(0.02)	(0.11)	(0.03)	(0.21)	(0.02)	(0.13)	(0.01)	(0.07)	(0.01)	(0.08)	(0.01)	(0.08)		(0.35)	(2.53)	(0.45)	(3.11)	(0.82)	(5.37)
Observations	6,790	6,722	6,790	6,722	6,790	6,722		6,790	6,722	6,790	6,722	6,790	6,722	6,790	6,722	6,790	6,722	6,790	6,722	6,790	6,722	6,790	6,722		6,790	6,722	6,790	6,722	6,790	6,722
R-squared	0.00	0.39	0.01	0.45	0.08	0.64		0.01	0.19	0.04	0.68	0.06	0.42	0.03	0.50	0.02	0.28	0.01	0.47	0.11	0.41	0.01	0.51		0.00	0.38	0.00	0.43	0.04	0.48
Number of district	30		30		30			30		30		30		30		30		30		30		30			30		30		30
Standard errors in parentheses
*** p<0.01, ** p<0.05, * p<0.1

## Sheet: PDS@Time- DID KBK Sample
	Macronutrients				Calorie Sources									Nutrient Intake to RDA
VARIABLES	Calorie	Protein	Fat		Cereals	Non-Cereals	Pulses	Milk	Eggs, Fish & Meat	Veg and Fruits	Edible Oil	Others		Calorie	Protein	Fat
KBK districts Dummy	0.01	0.03*	-0.04		0.11**	-0.09***	-0.07	0.01	0.13	-0.03	-0.04	-0.12**		-0.37	0.38	-1.93
	(0.02)	(0.02)	(0.03)		(0.05)	(0.03)	(0.07)	(0.12)	(0.08)	(0.03)	(0.05)	(0.05)		(1.45)	(1.76)	(2.12)
2011-12 Round Dummy	0.03	0.04*	0.24***		0.03	0.21***	0.55***	0.00	0.27***	0.14***	0.45***	0.04		0.01	0.69	12.86***
	(0.02)	(0.02)	(0.04)		(0.06)	(0.04)	(0.09)	(0.16)	(0.10)	(0.04)	(0.07)	(0.07)		(1.84)	(2.24)	(2.70)
PDS Card*2011-12	0.12***	0.10***	0.20***		0.07	0.26***	0.44***	0.27	0.15	0.02	0.24***	0.37***		9.07***	8.79***	7.43**
	(0.03)	(0.03)	(0.04)		(0.07)	(0.04)	(0.11)	(0.18)	(0.12)	(0.05)	(0.08)	(0.08)		(2.14)	(2.61)	(3.14)
MPCE Decile Classes (0-10 percentile= Base Category)
10-20	0.19***	0.21***	0.30***		0.19***	0.34***	0.63***	0.13	0.49***	0.32***	0.40***	0.31***		10.68***	11.61***	8.56***
	(0.02)	(0.02)	(0.04)		(0.06)	(0.04)	(0.09)	(0.15)	(0.10)	(0.04)	(0.07)	(0.06)		(1.80)	(2.20)	(2.65)
20-30	0.27***	0.29***	0.41***		0.26***	0.49***	0.81***	0.33**	0.86***	0.39***	0.52***	0.60***		15.48***	17.02***	12.91***
	(0.02)	(0.02)	(0.04)		(0.07)	(0.04)	(0.10)	(0.17)	(0.11)	(0.04)	(0.07)	(0.07)		(1.93)	(2.36)	(2.83)
30-40	0.31***	0.33***	0.59***		0.26***	0.65***	1.09***	0.78***	0.81***	0.48***	0.69***	0.69***		18.71***	20.92***	23.59***
	(0.03)	(0.03)	(0.04)		(0.07)	(0.04)	(0.11)	(0.18)	(0.12)	(0.05)	(0.08)	(0.07)		(2.11)	(2.57)	(3.09)
40-50	0.44***	0.47***	0.71***		0.17**	0.81***	1.23***	0.99***	0.88***	0.57***	0.64***	0.91***		30.66***	35.83***	29.51***
	(0.03)	(0.03)	(0.04)		(0.07)	(0.04)	(0.11)	(0.18)	(0.12)	(0.05)	(0.08)	(0.07)		(2.09)	(2.55)	(3.07)
50-60	0.44***	0.48***	0.73***		0.37***	0.83***	1.25***	1.15***	1.00***	0.69***	0.76***	0.96***		28.35***	32.82***	29.18***
	(0.03)	(0.03)	(0.04)		(0.07)	(0.04)	(0.11)	(0.19)	(0.12)	(0.05)	(0.08)	(0.08)		(2.17)	(2.65)	(3.19)
60-70	0.46***	0.50***	0.83***		0.37***	0.94***	1.46***	1.30***	1.27***	0.68***	0.84***	1.07***		30.62***	36.19***	36.21***
	(0.03)	(0.03)	(0.05)		(0.08)	(0.05)	(0.13)	(0.22)	(0.14)	(0.06)	(0.09)	(0.09)		(2.52)	(3.08)	(3.70)
70-80	0.48***	0.54***	0.95***		0.38***	1.06***	1.69***	1.58***	1.33***	0.79***	0.96***	1.14***		29.33***	35.64***	43.01***
	(0.03)	(0.03)	(0.05)		(0.08)	(0.05)	(0.12)	(0.21)	(0.13)	(0.06)	(0.09)	(0.09)		(2.43)	(2.96)	(3.56)
80-90	0.54***	0.61***	1.10***		0.48***	1.18***	1.72***	2.23***	1.21***	0.85***	1.10***	1.29***		36.81***	44.53***	55.56***
	(0.03)	(0.03)	(0.05)		(0.09)	(0.05)	(0.13)	(0.22)	(0.14)	(0.06)	(0.10)	(0.09)		(2.58)	(3.15)	(3.78)
Top	0.69***	0.77***	1.33***		0.36***	1.43***	1.84***	2.53***	1.64***	1.04***	1.11***	1.60***		47.30***	56.91***	82.51***
	(0.03)	(0.03)	(0.05)		(0.09)	(0.05)	(0.14)	(0.23)	(0.15)	(0.06)	(0.10)	(0.10)		(2.73)	(3.33)	(4.00)
Social Groups (STs= Base Category)
SCs	0.01	0.01	0.04		0.05	0.01	0.00	-0.19	0.00	0.07**	0.08	-0.04		0.17	0.57	-0.02
	(0.02)	(0.02)	(0.03)		(0.05)	(0.03)	(0.07)	(0.12)	(0.08)	(0.03)	(0.05)	(0.05)		(1.45)	(1.77)	(2.13)
OBCs	-0.01	-0.00	0.05		0.00	0.04	-0.08	0.11	-0.07	0.03	0.03	0.03		-0.80	-0.21	2.31
	(0.02)	(0.02)	(0.03)		(0.05)	(0.03)	(0.07)	(0.12)	(0.08)	(0.03)	(0.05)	(0.05)		(1.41)	(1.72)	(2.07)
Others	0.03	0.03	0.10***		0.01	0.05	-0.07	0.38**	-0.18*	0.04	0.08	-0.03		0.75	0.73	4.87*
	(0.02)	(0.02)	(0.04)		(0.06)	(0.04)	(0.10)	(0.16)	(0.11)	(0.04)	(0.07)	(0.07)		(1.90)	(2.32)	(2.78)
Religion (Hinduism = Base Category)	-0.05	-0.03	0.00		-0.11	0.03	0.05	0.62	0.31	0.04	0.09	0.02		-3.12	0.27	18.30*
Islam	(0.08)	(0.08)	(0.13)		(0.22)	(0.13)	(0.32)	(0.55)	(0.36)	(0.15)	(0.24)	(0.23)		(6.42)	(7.83)	(9.41)
	0.05	0.03	-0.04		0.15	-0.20**	-0.05	-0.83**	-0.02	-0.13	0.18	-0.36**		5.69	3.42	4.98
Christianity	(0.06)	(0.06)	(0.10)		(0.16)	(0.10)	(0.25)	(0.42)	(0.27)	(0.11)	(0.18)	(0.17)		(4.87)	(5.94)	(7.14)
Household Size	-0.01	-0.01	-0.01*		0.02**	-0.03***	0.06***	0.19***	0.05**	-0.06***	0.00	-0.03**		0.31	0.61	-1.16**
	(0.00)	(0.00)	(0.01)		(0.01)	(0.01)	(0.02)	(0.03)	(0.02)	(0.01)	(0.01)	(0.01)		(0.33)	(0.40)	(0.48)
Housheold Type [Self-Employed in Agriculture = 0]
Self-employed in non-agriculture	-0.04**	-0.06***	-0.04		-0.02	-0.05	-0.15*	-0.66***	0.07	0.03	0.07	-0.03		-3.29*	-4.76**	-2.40
	(0.02)	(0.02)	(0.03)		(0.06)	(0.03)	(0.09)	(0.14)	(0.09)	(0.04)	(0.06)	(0.06)		(1.70)	(2.07)	(2.49)
Others	0.01	-0.01	-0.02		-0.02	-0.01	-0.21**	-0.51***	-0.02	0.06	0.06	0.05		1.49	0.66	-0.85
	(0.02)	(0.02)	(0.03)		(0.06)	(0.03)	(0.08)	(0.14)	(0.09)	(0.04)	(0.06)	(0.06)		(1.66)	(2.03)	(2.43)
Asset Index	-0.01*	-0.01	0.02		0.01	0.01	-0.03	0.31***	0.05	-0.01	0.02	-0.02		-1.02	-0.19	1.47
	(0.01)	(0.01)	(0.01)		(0.02)	(0.01)	(0.04)	(0.06)	(0.04)	(0.02)	(0.03)	(0.02)		(0.70)	(0.85)	(1.03)
Landsize Class [Base category = 0-0.01 hectares]
0.01-0.40 hectare	-0.00	-0.00	-0.02		0.10*	-0.08***	-0.00	-0.12	0.03	0.04	0.03	-0.17***		-1.56	-2.43	-2.69
	(0.02)	(0.02)	(0.03)		(0.05)	(0.03)	(0.08)	(0.14)	(0.09)	(0.04)	(0.06)	(0.06)		(1.63)	(1.98)	(2.39)
0.41-1.00 hectare	-0.06***	-0.05**	-0.02		0.00	-0.02	-0.04	0.09	0.19**	0.09**	0.00	-0.01		-5.82***	-5.80***	-1.05
	(0.02)	(0.02)	(0.03)		(0.05)	(0.03)	(0.08)	(0.14)	(0.09)	(0.04)	(0.06)	(0.06)		(1.63)	(1.99)	(2.39)
1.01-2.00 hectare	-0.04	-0.03	0.00		0.02	-0.00	0.02	-0.20	0.20*	0.15***	0.01	-0.05		-4.57**	-5.40**	-0.46
	(0.02)	(0.02)	(0.04)		(0.07)	(0.04)	(0.10)	(0.17)	(0.11)	(0.05)	(0.08)	(0.07)		(2.04)	(2.48)	(2.99)
2.01-4.00 hectare	-0.05	-0.05	-0.08		0.05	-0.11**	-0.09	-0.35	0.19	0.02	-0.06	-0.14		-5.46**	-6.78**	-5.00
	(0.03)	(0.03)	(0.05)		(0.08)	(0.05)	(0.13)	(0.21)	(0.14)	(0.06)	(0.09)	(0.09)		(2.51)	(3.06)	(3.67)
4.01-10.00 hectare	-0.03	-0.02	0.01		0.07	0.05	0.11	-0.43	0.47***	0.17**	0.13	0.02		-1.10	-0.79	-0.38
	(0.04)	(0.04)	(0.06)		(0.11)	(0.06)	(0.16)	(0.27)	(0.18)	(0.07)	(0.12)	(0.11)		(3.16)	(3.86)	(4.63)
> 10 hectare	-0.08	-0.07	-0.01		-0.16	0.08	-0.35	-0.64	0.38	0.27**	-0.01	-0.03		-5.50	-4.25	-0.95
	(0.07)	(0.07)	(0.11)		(0.19)	(0.11)	(0.28)	(0.48)	(0.31)	(0.13)	(0.21)	(0.20)		(5.64)	(6.88)	(8.26)
Share of children < 6 yrs	-0.00***	-0.00***	-0.00		-0.00	0.00	0.00**	0.01***	0.00	0.00	0.00	0.00		0.14***	0.23***	0.09***
	(0.00)	(0.00)	(0.00)		(0.00)	(0.00)	(0.00)	(0.00)	(0.00)	(0.00)	(0.00)	(0.00)		(0.02)	(0.03)	(0.03)
Share of children 7-14 yrs	-0.00	-0.00	0.00		-0.00***	0.00	0.00	0.00	-0.00	-0.00	-0.00	-0.00		0.06**	0.17***	-0.12***
	(0.00)	(0.00)	(0.00)		(0.00)	(0.00)	(0.00)	(0.00)	(0.00)	(0.00)	(0.00)	(0.00)		(0.03)	(0.04)	(0.04)
Gender of the household head [Male==0]
Female	-0.00	-0.02	0.02		-0.06	0.02	-0.21**	0.04	-0.19*	0.00	0.06	-0.05		11.05***	9.42***	10.09***
	(0.03)	(0.03)	(0.04)		(0.07)	(0.04)	(0.11)	(0.18)	(0.12)	(0.05)	(0.08)	(0.07)		(2.09)	(2.55)	(3.06)
Education of the Household Head [ > Primary/ No education = 0]
Upto Primary	-0.04*	-0.05**	-0.02		0.03	-0.06	-0.02	0.26*	-0.01	-0.07*	0.08	-0.08		-4.83***	-6.74***	-3.18
	(0.02)	(0.02)	(0.04)		(0.06)	(0.04)	(0.09)	(0.16)	(0.10)	(0.04)	(0.07)	(0.07)		(1.87)	(2.28)	(2.74)
Upto Middle	-0.05**	-0.05**	-0.00		-0.01	-0.05	-0.13	0.74***	0.06	-0.07	-0.05	-0.09		-2.66	-2.42	1.69
	(0.02)	(0.02)	(0.04)		(0.07)	(0.04)	(0.10)	(0.17)	(0.11)	(0.05)	(0.07)	(0.07)		(1.95)	(2.38)	(2.86)
Upto Secondary	-0.10**	-0.08**	-0.11*		-0.02	-0.11*	-0.34**	0.65**	0.24	-0.16**	-0.13	0.03		-8.29***	-7.83**	-4.73
	(0.04)	(0.04)	(0.06)		(0.11)	(0.06)	(0.16)	(0.27)	(0.17)	(0.07)	(0.12)	(0.11)		(3.13)	(3.82)	(4.59)
Above Secondary	-0.04	-0.03	0.00		-0.06	-0.03	-0.19	0.89***	0.23	-0.10	-0.09	-0.01		0.06	2.64	6.13
	(0.03)	(0.03)	(0.05)		(0.09)	(0.05)	(0.13)	(0.23)	(0.15)	(0.06)	(0.10)	(0.09)		(2.65)	(3.23)	(3.88)
Age of the Household Head	0.00*	0.00	-0.00		0.01***	-0.00	-0.00	0.00	-0.01***	0.00*	0.00**	-0.00		-0.17***	-0.28***	-0.10
	(0.00)	(0.00)	(0.00)		(0.00)	(0.00)	(0.00)	(0.00)	(0.00)	(0.00)	(0.00)	(0.00)		(0.04)	(0.05)	(0.07)
Cooking Source [Clean = 0]
Dirty	-0.02	-0.02	-0.08		0.10	-0.08	-0.14	-0.26	0.21	-0.06	0.00	-0.09		-1.68	-2.19	-9.16**
	(0.04)	(0.04)	(0.06)		(0.10)	(0.06)	(0.15)	(0.25)	(0.16)	(0.07)	(0.11)	(0.10)		(2.90)	(3.54)	(4.25)
Others	0.24***	0.14**	0.83***		-6.25***	1.67***	-3.66***	-1.17**	-1.78***	-4.48***	-4.11***	2.96***		23.61***	23.74***	66.63***
	(0.07)	(0.07)	(0.11)		(0.20)	(0.12)	(0.29)	(0.50)	(0.32)	(0.13)	(0.22)	(0.21)		(5.82)	(7.10)	(8.53)
Lighting Source [Electricity/Gas = 0]
Kerosene and Others	0.02	0.03	0.02		0.13**	-0.02	0.13*	-0.24*	0.11	0.05	0.11**	-0.17***		0.38	0.34	-0.23
	(0.02)	(0.02)	(0.03)		(0.05)	(0.03)	(0.08)	(0.13)	(0.08)	(0.03)	(0.06)	(0.05)		(1.51)	(1.84)	(2.22)
Regular Salaried [Yes = 0]
No	0.05*	0.03	-0.01		0.06	-0.03	-0.10	-0.34**	-0.16	-0.04	0.03	-0.04		4.05**	4.05*	2.41
	(0.02)	(0.02)	(0.04)		(0.06)	(0.04)	(0.10)	(0.16)	(0.11)	(0.04)	(0.07)	(0.07)		(1.93)	(2.35)	(2.82)
Districts	Yes	Yes	Yes		Yes	Yes	Yes	Yes	Yes	Yes	Yes	Yes		Yes	Yes	Yes
Constant	7.09***	3.32***	2.14***		6.37***	5.33***	2.37***	0.33	1.06***	3.80***	3.24***	4.17***		58.88***	65.31***	44.49***
	(0.06)	(0.06)	(0.10)		(0.18)	(0.11)	(0.27)	(0.45)	(0.29)	(0.12)	(0.20)	(0.19)		(5.27)	(6.43)	(7.72)
Observations	1,134	1,134	1,134		1,134	1,134	1,134	1,134	1,134	1,134	1,134	1,134		1,134	1,134	1,134
R-squared	0.52	0.57	0.70		0.67	0.75	0.51	0.54	0.34	0.71	0.57	0.60		0.45	0.47	0.62
Number of district														6	6	6
Standard errors in parentheses
*** p<0.01, ** p<0.05, * p<0.1

## Sheet: BPL@KBK@Time- Triple DID
	Macronutrients				Calorie Sources									Nutrient Intake to RDA
	Calorie	Protein	Fat		Cereals	Non-Cereals	Pulses	Milk	Eggs, Fish & Meat	Veg and Fruits	Edible Oil	Others		Calorie	Protein	Fat
Year 2011-12 Dummy	-0.03***	-0.02**	0.12***		0.03	0.01	0.20***	0.12*	0.08**	-0.16***	0.28***	-0.05**		-2.83***	-4.00***	8.17***
	(0.01)	(0.01)	(0.01)		(0.02)	(0.01)	(0.03)	(0.06)	(0.04)	(0.02)	(0.02)	(0.02)		(0.73)	(0.90)	(1.56)
KBK*2011-12	0.05**	0.06***	0.06**		0.20***	0.12***	0.31***	0.07	0.30***	0.38***	0.20***	0.03		2.97*	4.66**	-0.75
	(0.02)	(0.02)	(0.03)		(0.06)	(0.03)	(0.07)	(0.14)	(0.09)	(0.05)	(0.05)	(0.05)		(1.69)	(2.08)	(3.60)
BPL Dummy	0.03***	0.02**	-0.08***		0.12***	-0.06***	-0.14***	-0.14**	-0.02	0.06***	-0.05**	-0.07***		0.94	0.12	-5.58***
	(0.01)	(0.01)	(0.01)		(0.02)	(0.01)	(0.03)	(0.06)	(0.04)	(0.02)	(0.02)	(0.02)		(0.71)	(0.87)	(1.51)
KBK*Dummy	-0.03	-0.01	-0.04		0.15***	-0.11***	0.09	-0.07	0.14	0.02	0.10*	-0.10**		-1.72	-0.10	1.22
	(0.02)	(0.02)	(0.03)		(0.05)	(0.03)	(0.07)	(0.14)	(0.09)	(0.04)	(0.05)	(0.05)		(1.65)	(2.03)	(3.50)
BPL*2011-12	0.08***	0.08***	0.20***		-0.05	0.22***	0.32***	0.32***	0.27***	0.05*	0.13***	0.33***		4.79***	5.38***	9.81***
	(0.01)	(0.01)	(0.02)		(0.03)	(0.02)	(0.05)	(0.09)	(0.06)	(0.03)	(0.03)	(0.03)		(1.03)	(1.27)	(2.19)
KBK*BPL*2011-12	0.03	0.02	0.07		-0.09	0.12***	0.12	-0.09	-0.12	-0.11	0.08	0.11		3.13	2.29	2.40
	(0.03)	(0.03)	(0.05)		(0.08)	(0.04)	(0.11)	(0.21)	(0.13)	(0.07)	(0.08)	(0.07)		(2.43)	(2.99)	(5.17)
MPCE Decile Classes (0-10 percentile= Base Category)
10-20	0.16***	0.18***	0.25***		0.13***	0.27***	0.38***	0.09	0.31***	0.23***	0.27***	0.27***		9.19***	10.24***	7.27***
	(0.02)	(0.02)	(0.02)		(0.04)	(0.02)	(0.05)	(0.10)	(0.06)	(0.03)	(0.04)	(0.03)		(1.16)	(1.43)	(2.47)
20-30	0.22***	0.23***	0.35***		0.16***	0.41***	0.61***	0.26***	0.59***	0.31***	0.37***	0.50***		13.01***	14.36***	10.72***
	(0.02)	(0.02)	(0.02)		(0.04)	(0.02)	(0.05)	(0.10)	(0.06)	(0.03)	(0.04)	(0.04)		(1.18)	(1.46)	(2.52)
30-40	0.28***	0.30***	0.47***		0.20***	0.53***	0.79***	0.57***	0.70***	0.39***	0.49***	0.62***		17.63***	19.56***	16.68***
	(0.02)	(0.02)	(0.02)		(0.04)	(0.02)	(0.05)	(0.10)	(0.06)	(0.03)	(0.04)	(0.04)		(1.18)	(1.45)	(2.50)
40-50	0.34***	0.36***	0.57***		0.12***	0.67***	0.85***	0.62***	0.85***	0.44***	0.48***	0.79***		22.15***	25.30***	22.28***
	(0.02)	(0.02)	(0.02)		(0.04)	(0.02)	(0.05)	(0.10)	(0.06)	(0.03)	(0.04)	(0.03)		(1.16)	(1.43)	(2.47)
50-60	0.37***	0.40***	0.61***		0.18***	0.73***	0.92***	0.81***	0.96***	0.50***	0.54***	0.91***		25.22***	29.28***	24.56***
	(0.02)	(0.02)	(0.02)		(0.04)	(0.02)	(0.05)	(0.10)	(0.06)	(0.03)	(0.04)	(0.04)		(1.17)	(1.43)	(2.48)
60-70	0.43***	0.47***	0.73***		0.26***	0.85***	1.10***	1.00***	1.17***	0.63***	0.67***	1.03***		28.57***	33.44***	30.75***
	(0.02)	(0.02)	(0.02)		(0.04)	(0.02)	(0.05)	(0.10)	(0.06)	(0.03)	(0.04)	(0.04)		(1.20)	(1.47)	(2.55)
70-80	0.47***	0.52***	0.81***		0.28***	0.94***	1.19***	1.20***	1.33***	0.70***	0.70***	1.14***		31.46***	37.29***	36.09***
	(0.02)	(0.02)	(0.02)		(0.04)	(0.02)	(0.05)	(0.10)	(0.06)	(0.03)	(0.04)	(0.04)		(1.19)	(1.47)	(2.54)
80-90	0.53***	0.59***	0.97***		0.27***	1.10***	1.30***	1.85***	1.34***	0.74***	0.77***	1.37***		38.00***	46.07***	52.46***
	(0.02)	(0.02)	(0.02)		(0.04)	(0.02)	(0.05)	(0.10)	(0.06)	(0.03)	(0.04)	(0.04)		(1.20)	(1.48)	(2.55)
Top	0.67***	0.75***	1.24***		0.28***	1.40***	1.56***	2.35***	1.70***	0.92***	0.94***	1.76***		50.77***	63.29***	85.37***
	(0.02)	(0.02)	(0.02)		(0.04)	(0.02)	(0.06)	(0.11)	(0.07)	(0.03)	(0.04)	(0.04)		(1.27)	(1.56)	(2.70)
Social Groups (STs= Base Category)
SCs	-0.01	-0.00	0.04***		0.10***	0.02*	0.21***	0.14**	0.10**	0.12***	0.12***	-0.01		-1.06	-0.70	1.20
	(0.01)	(0.01)	(0.01)		(0.03)	(0.01)	(0.03)	(0.07)	(0.04)	(0.02)	(0.02)	(0.02)		(0.78)	(0.95)	(1.65)
OBCs	-0.01	-0.00	0.08***		0.05**	0.06***	0.23***	0.38***	-0.06*	0.11***	0.12***	0.04		-1.64**	-1.35	5.13***
	(0.01)	(0.01)	(0.01)		(0.02)	(0.01)	(0.03)	(0.06)	(0.04)	(0.02)	(0.02)	(0.02)		(0.72)	(0.88)	(1.52)
Others	-0.02	-0.01	0.10***		0.02	0.09***	0.30***	0.57***	-0.27***	0.14***	0.15***	0.02		-2.41***	-2.04*	6.92***
	(0.01)	(0.01)	(0.02)		(0.03)	(0.02)	(0.04)	(0.07)	(0.05)	(0.02)	(0.03)	(0.03)		(0.85)	(1.05)	(1.82)
Religion (Hinduism = Base Category)
Islam	-0.07**	-0.02	-0.06		0.04	-0.10**	-0.08	-0.21	0.54***	-0.07	0.10	-0.08		0.49	6.75**	-1.85
	(0.03)	(0.03)	(0.05)		(0.08)	(0.05)	(0.11)	(0.21)	(0.14)	(0.07)	(0.08)	(0.08)		(2.54)	(3.12)	(5.39)
Christianity	-0.00	0.01	0.06**		-0.12**	0.04	-0.03	-0.10	0.06	-0.19***	-0.06	0.00		0.12	1.60	3.17
	(0.02)	(0.02)	(0.03)		(0.05)	(0.03)	(0.07)	(0.14)	(0.09)	(0.05)	(0.05)	(0.05)		(1.67)	(2.06)	(3.56)
Household Size	-0.01***	-0.00***	-0.02***		0.02***	-0.03***	0.02***	0.12***	0.03***	-0.03***	-0.01***	-0.03***		0.09	0.30*	-1.83***
	(0.00)	(0.00)	(0.00)		(0.00)	(0.00)	(0.01)	(0.01)	(0.01)	(0.00)	(0.00)	(0.00)		(0.13)	(0.16)	(0.27)
Housheold Type [Self-Employed in Agriculture = 0]
Self-employed in non-agriculture	-0.02*	-0.02**	-0.00		0.01	-0.01	-0.07**	-0.21***	0.08**	0.03	0.07***	0.02		-1.60**	-1.99**	-0.71
	(0.01)	(0.01)	(0.01)		(0.02)	(0.01)	(0.03)	(0.06)	(0.04)	(0.02)	(0.02)	(0.02)		(0.72)	(0.89)	(1.54)
Others	-0.01	-0.02**	-0.01		-0.05*	-0.01	-0.15***	-0.25***	0.01	-0.01	0.03	0.01		-0.61	-1.26	-0.34
	(0.01)	(0.01)	(0.01)		(0.02)	(0.01)	(0.03)	(0.06)	(0.04)	(0.02)	(0.02)	(0.02)		(0.72)	(0.89)	(1.53)
Asset Index	-0.01***	-0.01	0.02***		-0.01	0.01*	-0.02	0.27***	0.03**	-0.00	0.02**	-0.01		-1.34***	-0.44	2.39***
	(0.00)	(0.00)	(0.01)		(0.01)	(0.01)	(0.01)	(0.02)	(0.01)	(0.01)	(0.01)	(0.01)		(0.28)	(0.34)	(0.59)
Landsize Class [Base category = 0-0.01 hectares]
0.01-0.40 hectare	0.04***	0.04***	-0.00		0.23***	-0.04***	0.15***	0.05	0.07**	0.12***	0.15***	-0.07***		2.10***	2.05**	0.40
	(0.01)	(0.01)	(0.01)		(0.02)	(0.01)	(0.03)	(0.06)	(0.04)	(0.02)	(0.02)	(0.02)		(0.69)	(0.85)	(1.47)
0.41-1.00 hectare	0.03***	0.04***	0.00		0.21***	-0.03*	0.14***	0.03	0.14***	0.13***	0.14***	-0.06***		1.14	1.07	-0.62
	(0.01)	(0.01)	(0.01)		(0.03)	(0.01)	(0.03)	(0.07)	(0.04)	(0.02)	(0.02)	(0.02)		(0.77)	(0.95)	(1.64)
1.01-2.00 hectare	0.04***	0.05***	0.04*		0.20***	0.01	0.21***	0.08	0.18***	0.15***	0.17***	-0.04		2.31**	2.21*	2.26
	(0.01)	(0.01)	(0.02)		(0.03)	(0.02)	(0.04)	(0.08)	(0.05)	(0.03)	(0.03)	(0.03)		(0.96)	(1.17)	(2.03)
2.01-4.00 hectare	0.06***	0.06***	0.06**		0.22***	0.03	0.21***	0.11	0.17***	0.17***	0.17***	-0.03		3.25***	2.76*	6.67**
	(0.02)	(0.02)	(0.02)		(0.04)	(0.02)	(0.05)	(0.11)	(0.07)	(0.03)	(0.04)	(0.04)		(1.24)	(1.53)	(2.64)
4.01-10.00 hectare	0.06**	0.07***	0.11***		0.23***	0.11***	0.31***	0.34**	0.34***	0.23***	0.28***	0.05		4.66**	5.50**	6.20
	(0.02)	(0.03)	(0.04)		(0.06)	(0.03)	(0.08)	(0.16)	(0.10)	(0.05)	(0.06)	(0.06)		(1.88)	(2.31)	(4.00)
> 10 hectare	0.03	0.02	0.10		0.16	0.08	0.12	0.03	0.28	0.23**	0.31**	-0.06		1.81	-0.03	5.97
	(0.05)	(0.05)	(0.07)		(0.13)	(0.07)	(0.17)	(0.33)	(0.21)	(0.10)	(0.12)	(0.12)		(3.88)	(4.77)	(8.25)
Share of children < 6 yrs	-0.00***	-0.00***	-0.00		-0.00***	-0.00	-0.00	0.00***	0.00	-0.00	-0.00	0.00		0.14***	0.25***	0.09***
	(0.00)	(0.00)	(0.00)		(0.00)	(0.00)	(0.00)	(0.00)	(0.00)	(0.00)	(0.00)	(0.00)		(0.01)	(0.01)	(0.02)
Share of children 7-14 yrs	-0.00***	-0.00***	-0.00		-0.01***	0.00	-0.00***	0.00	-0.00	-0.00***	-0.00***	0.00***		0.05***	0.16***	-0.20***
	(0.00)	(0.00)	(0.00)		(0.00)	(0.00)	(0.00)	(0.00)	(0.00)	(0.00)	(0.00)	(0.00)		(0.01)	(0.02)	(0.03)
Gender of the household head [Male==0]
Female	-0.02	-0.02**	0.04***		-0.05*	0.04***	-0.02	0.04	-0.28***	0.07***	0.07***	-0.01		6.16***	3.28***	11.37***
	(0.01)	(0.01)	(0.02)		(0.03)	(0.01)	(0.04)	(0.07)	(0.04)	(0.02)	(0.03)	(0.02)		(0.80)	(0.99)	(1.71)
Education of the Household Head [ > Primary/ No education = 0]
Upto Primary	-0.02**	-0.02*	0.03*		-0.01	0.01	0.05	0.26***	0.03	-0.00	0.06**	-0.02		-1.68**	-1.25	2.01
	(0.01)	(0.01)	(0.02)		(0.03)	(0.02)	(0.04)	(0.07)	(0.04)	(0.02)	(0.03)	(0.03)		(0.83)	(1.02)	(1.77)
Upto Middle	-0.03***	-0.03**	0.03**		-0.01	-0.01	-0.02	0.40***	-0.04	-0.03	0.04	-0.04		-2.52***	-2.82***	2.79
	(0.01)	(0.01)	(0.02)		(0.03)	(0.02)	(0.04)	(0.07)	(0.05)	(0.02)	(0.03)	(0.03)		(0.86)	(1.06)	(1.84)
Upto Secondary	-0.05***	-0.04***	0.01		-0.08*	-0.00	-0.05	0.54***	-0.13**	-0.08**	-0.07*	0.03		-2.90**	-2.21	3.49
	(0.02)	(0.02)	(0.02)		(0.04)	(0.02)	(0.05)	(0.10)	(0.06)	(0.03)	(0.04)	(0.04)		(1.20)	(1.47)	(2.55)
Above Secondary	-0.04***	-0.03**	0.05**		-0.09**	0.02	-0.03	0.51***	-0.11*	-0.04	-0.02	0.01		-1.28	-0.38	9.01***
	(0.01)	(0.01)	(0.02)		(0.04)	(0.02)	(0.05)	(0.09)	(0.06)	(0.03)	(0.03)	(0.03)		(1.08)	(1.33)	(2.30)
Age of the Household Head	0.00***	0.00***	0.00***		0.00***	-0.00	0.00	0.00*	-0.00***	0.00***	0.00***	-0.00***		-0.10***	-0.17***	0.06
	(0.00)	(0.00)	(0.00)		(0.00)	(0.00)	(0.00)	(0.00)	(0.00)	(0.00)	(0.00)	(0.00)		(0.02)	(0.02)	(0.04)
Cooking Source [Clean = 0]
Dirty	0.00	-0.02	-0.08***		0.04	-0.05***	-0.06	-0.32***	-0.13**	-0.03	-0.05	0.01		-0.78	-3.54***	-16.43***
	(0.01)	(0.01)	(0.02)		(0.03)	(0.02)	(0.05)	(0.09)	(0.06)	(0.03)	(0.03)	(0.03)		(1.07)	(1.31)	(2.27)
Others	-0.05***	-0.10***	-0.11***		-0.63***	0.04	-0.67***	-0.44***	-0.49***	-0.54***	-0.59***	0.33***		-0.19	-4.19**	-12.72***
	(0.02)	(0.02)	(0.03)		(0.05)	(0.03)	(0.06)	(0.12)	(0.08)	(0.04)	(0.05)	(0.04)		(1.43)	(1.76)	(3.04)
Lighting Source [Electricity/Gas = 0]
Kerosene and Others	0.03***	0.03***	-0.01		0.08***	-0.01	0.02	-0.17***	0.07*	0.06***	0.02	-0.08***		1.74***	2.07**	0.37
	(0.01)	(0.01)	(0.01)		(0.02)	(0.01)	(0.03)	(0.06)	(0.03)	(0.02)	(0.02)	(0.02)		(0.65)	(0.80)	(1.39)
Regular Salaried [Yes = 0]
No	0.00	-0.00	-0.03*		-0.02	-0.03**	-0.09**	-0.16**	-0.09**	-0.02	-0.05**	-0.10***		1.55**	1.82*	0.16
	(0.01)	(0.01)	(0.01)		(0.03)	(0.01)	(0.03)	(0.07)	(0.04)	(0.02)	(0.02)	(0.02)		(0.77)	(0.95)	(1.64)
Districts	Yes	Yes	Yes		Yes	Yes	Yes	Yes	Yes	Yes	Yes	Yes		Yes	Yes	Yes
Constant	7.18***	3.41***	2.29***		6.64***	5.43***	2.61***	0.44**	1.45***	4.08***	3.64***	3.86***		62.59***	70.34***	57.06***
	(0.03)	(0.03)	(0.04)		(0.07)	(0.04)	(0.10)	(0.19)	(0.12)	(0.06)	(0.07)	(0.07)		(2.27)	(2.79)	(4.82)
Observations	6,722	6,722	6,722		6,722	6,722	6,722	6,722	6,722	6,722	6,722	6,722		6,722	6,722	6,722
R-squared	0.34	0.40	0.60		0.16	0.63	0.32	0.44	0.21	0.31	0.34	0.47		0.30	0.35	0.44
Standard errors in parentheses
*** p<0.01, ** p<0.05, * p<0.1
